# Supplementary material for: A new species of Octaspidiotus (Hemiptera, Diaspididae) from China
Source: Zookeys. 2016 Jul 14;(605):83–9. doi: 10.3897/zookeys.605.8944 (PMC4978072; doi:10.3897/zookeys.605.8944)
Supplement: XML Treatment for Octaspidiotus [file zookeys.605.8944-treatment1.xml]

<!DOCTYPE tp:taxon-treatment
  PUBLIC "-//TaxonX//DTD Taxonomic Treatment Publishing DTD v0 20100105//EN" "tax-treatment-NSO.dtd">
<tp:taxon-treatment xmlns:tp="http://www.plazi.org/taxpub"><tp:treatment-meta><kwd-group><label>Taxon classification</label><kwd><named-content content-type="kingdom">Animalia</named-content></kwd><kwd><named-content content-type="order">Hemiptera</named-content></kwd><kwd><named-content content-type="family">Diaspididae</named-content></kwd></kwd-group><mixed-citation publication-type="journal"><person-group><name><surname>Wei</surname><given-names>Jiufeng</given-names></name><name><surname>Zhao</surname><given-names>Qing</given-names></name></person-group><article-title>A new species of <italic><tp:taxon-name><tp:taxon-name-part taxon-name-part-type="genus">Octaspidiotus</tp:taxon-name-part></tp:taxon-name></italic> (<tp:taxon-name><tp:taxon-name-part taxon-name-part-type="order">Hemiptera</tp:taxon-name-part></tp:taxon-name>, <tp:taxon-name><tp:taxon-name-part taxon-name-part-type="family">Diaspididae</tp:taxon-name-part></tp:taxon-name>) from China</article-title><source>Zookeys</source><day>14</day><month>7</month><year>2016</year><volume>2016</volume><issue>605</issue><fpage>83</fpage><lpage>89</lpage><pub-id pub-id-type="doi">10.3897/zookeys.605.8944</pub-id></mixed-citation></tp:treatment-meta><tp:nomenclature><label>Genus</label><tp:taxon-name>
            <tp:taxon-name-part taxon-name-part-type="genus">Octaspidiotus</tp:taxon-name-part>
          </tp:taxon-name><tp:taxon-authority>MacGillivray, 1921</tp:taxon-authority><tp:nomenclature-citation-list><tp:nomenclature-citation><tp:taxon-name>
                <tp:taxon-name-part taxon-name-part-type="genus">Metaspidiotus</tp:taxon-name-part>
              </tp:taxon-name><comment>Takagi, 1957: 35. Junior synonym.</comment></tp:nomenclature-citation></tp:nomenclature-citation-list></tp:nomenclature><tp:treatment-sec sec-type="type species" id="SECID0EFDAC"><title>Type species.</title><p>
            <italic><tp:taxon-name><tp:taxon-name-part taxon-name-part-type="genus">Aspidiotus</tp:taxon-name-part> <tp:taxon-name-part taxon-name-part-type="species">subrubescens</tp:taxon-name-part></tp:taxon-name></italic> Maskel, 1892.</p></tp:treatment-sec><tp:treatment-sec sec-type="Generic diagnosis" id="SECID0EVDAC"><title>Generic diagnosis.</title><p>
            <bold>Adult female.</bold> Body is oval to rounded; derm membranous except pygidium. <bold>Cephalothorax.</bold> Antennae with 1 seta. No trilocular pores associated to the spiracles. <bold>Pygidium.</bold> With 3-4 pairs of lobes, never bilobed. Median lobes (L<sub>1</sub>) well-developed, with notches on both margins or only present on the outer margin. Second lobes (L<sub>2</sub>) smaller than L<sub>1</sub>, with notches on both laterals or only present on the outer lateral. Third lobes (L<sub>3</sub>) similar to L<sub>2</sub>. Fourth lobes (L<sub>4</sub>) small and pointed <!--PageBreak-->apically, only present in <italic><tp:taxon-name><tp:taxon-name-part taxon-name-part-type="genus">Octaspidiotus</tp:taxon-name-part> <tp:taxon-name-part taxon-name-part-type="species">subrubescens</tp:taxon-name-part></tp:taxon-name></italic>. Marginal setae occurring on dorsal bases of L<sub>2</sub> and L<sub>3</sub>, lanceolate, broadened and flattened. Plates are well-developed, fimbriate on the outer margin in most species, occurring laterally and even extended to the abdominal segment IV. Paraphyses absent on pygidial margin. <bold>Ducts.</bold> Dorsum has one-barred type macroducts, that are aligned in some species. Ventral microducts are scattered. <bold>Anal opening</bold> is toward the apex of the pygidium, more or less elongate. Vulvar opening situated anterior to anal opening. <bold>Perivulvar pores</bold> are quinquelocular, present or absent, if present, in four groups.</p></tp:treatment-sec><tp:treatment-sec sec-type="remarks" id="SECID0EDFAC"><title>Remarks.</title><p>This genus is very close to <italic><tp:taxon-name><tp:taxon-name-part taxon-name-part-type="genus">Aspidiotus</tp:taxon-name-part></tp:taxon-name></italic> Bouché, 1833 and <italic><tp:taxon-name><tp:taxon-name-part taxon-name-part-type="genus">Oceanaspidiotus</tp:taxon-name-part></tp:taxon-name></italic> Takagi, 1984 in terms of pygidial lobes and pygidium, but can be distinguished by the form of the dorsal marginal setae occurring on L1 and L2 which are lanceolate, broadened and flattened, while these setae in the other two genera are simply thickened.</p></tp:treatment-sec></tp:taxon-treatment>
