# Supplementary material for: A new species of Octaspidiotus (Hemiptera, Diaspididae) from China
Source: Zookeys. 2016 Jul 14;(605):83–9. doi: 10.3897/zookeys.605.8944 (PMC4978072; doi:10.3897/zookeys.605.8944)
Supplement: XML Treatment for Octaspidiotus shanghaiensis [file zookeys.605.8944-treatment2.xml]

<!DOCTYPE tp:taxon-treatment
  PUBLIC "-//TaxonX//DTD Taxonomic Treatment Publishing DTD v0 20100105//EN" "tax-treatment-NSO.dtd">
<tp:taxon-treatment xmlns:tp="http://www.plazi.org/taxpub"><tp:treatment-meta><kwd-group><label>Taxon classification</label><kwd><named-content content-type="kingdom">Animalia</named-content></kwd><kwd><named-content content-type="order">Hemiptera</named-content></kwd><kwd><named-content content-type="family">Diaspididae</named-content></kwd></kwd-group><mixed-citation publication-type="journal"><person-group><name><surname>Wei</surname><given-names>Jiufeng</given-names></name><name><surname>Zhao</surname><given-names>Qing</given-names></name></person-group><article-title>A new species of <italic><tp:taxon-name><tp:taxon-name-part taxon-name-part-type="genus">Octaspidiotus</tp:taxon-name-part></tp:taxon-name></italic> (<tp:taxon-name><tp:taxon-name-part taxon-name-part-type="order">Hemiptera</tp:taxon-name-part></tp:taxon-name>, <tp:taxon-name><tp:taxon-name-part taxon-name-part-type="family">Diaspididae</tp:taxon-name-part></tp:taxon-name>) from China</article-title><source>Zookeys</source><day>14</day><month>7</month><year>2016</year><volume>2016</volume><issue>605</issue><fpage>83</fpage><lpage>89</lpage><pub-id pub-id-type="doi">10.3897/zookeys.605.8944</pub-id></mixed-citation></tp:treatment-meta><tp:nomenclature><tp:taxon-name>
            <tp:taxon-name-part taxon-name-part-type="genus">Octaspidiotus</tp:taxon-name-part>
            <tp:taxon-name-part taxon-name-part-type="species">shanghaiensis</tp:taxon-name-part>
            <object-id xmlns:xlink="http://www.w3.org/1999/xlink" content-type="zoobank" xlink:type="simple">http://zoobank.org/07E3AD76-AF7A-4130-92CC-0C7895FF0A0F</object-id>
          </tp:taxon-name><tp:taxon-status xmlns:xlink="http://www.w3.org/1999/xlink" xlink:type="simple">sp. n.</tp:taxon-status><xref ref-type="fig" rid="F1">Figures 1–7</xref></tp:nomenclature><tp:treatment-sec sec-type="material" id="SECID0EAHAC"><title>Material examined.</title><p>
            <bold>Holotype</bold>: 1 adult female: CHINA: Changfeng Park, Shanghai City, 11. IV. 2015, Hongliang Li (<abbrev xmlns:xlink="http://www.w3.org/1999/xlink" content-type="institution" xlink:title="Entomological Museum, Northwest A &amp; F University, Yangling, Shaanxi, China" id="ABBRID0EIHAC" xlink:type="simple">NWAFU</abbrev>).</p><p>
            <bold>Paratypes</bold>. 3 adult females: same data as the holotype (<abbrev xmlns:xlink="http://www.w3.org/1999/xlink" content-type="institution" xlink:title="Entomological Museum, Northwest A &amp; F University, Yangling, Shaanxi, China" id="ABBRID0EQHAC" xlink:type="simple">NWAFU</abbrev>).</p></tp:treatment-sec><tp:treatment-sec sec-type="diagnosis" id="SECID0EUHAC"><title>Diagnosis.</title><p>
            <bold>Description, n = 4.</bold> Adult females. <bold>Field characters</bold>: adult female scale nearly oval, flat, dark greyish in colour; exuviae nearly central.</p><p>
            <bold>Slide-mounted</bold>: Adult female not pupillarial, 810–952 um long (holotype 905 μm long); 756–883 μm wide (holotype is 881 μm in the widest part of the body). Body outline oval, derm membranous except for pygidium (Figure <xref ref-type="fig" rid="F1">1</xref>). <bold>Cephalothorax.</bold> Antennae each with 1 seta (Figure <xref ref-type="fig" rid="F1">2</xref>), distance between antennae is 164.3 μm. Prespiracular pores absent (Figure <xref ref-type="fig" rid="F1">3</xref>). <bold>Pygidium</bold> (Figure <xref ref-type="fig" rid="F1">5</xref>). The pygidium has three pairs of lobes: L<sub>1</sub> are well-developed, a small mesal notch is present on or near the apex, and a relative larger notch is present on or near the apex of the outer margin. L<sub>1</sub> is 6.7–7.2μm wide and the distance of two lobes of L<sub>1</sub> is 1.5–2.1μm wide. Median lobes separated by a space 0.2–0.3 times the width of L<sub>1</sub>. L<sub>2</sub> smaller than L<sub>1</sub>, with one notch on the outer margin. L<sub>3</sub> similar to L<sub>2</sub>, but smaller. Lanceolate setae on L<sub>2</sub> and L<sub>3</sub> shorter than these lobes themselves. <bold>Plates</bold> (Figure <xref ref-type="fig" rid="F1">5</xref> and <xref ref-type="fig" rid="F1">7</xref>) one pair of pointed plates between L<sub>1</sub>, not extending to the apex of the lobe; 2 pairs of plates between L<sub>1</sub> and L<sub>2</sub>, apically fringed with few fine bifurcated; with 3 pairs of plates similar in size and shape between L<sub>2</sub> and L<sub>3</sub>; with 6–7 pairs of plates lateral to L3. <bold>Ducts</bold> (Figure <xref ref-type="fig" rid="F1">4</xref> and <xref ref-type="fig" rid="F1">5</xref>). Dorsal macroducts 1-barred-shaped. No marginal macroduct between median lobes. One marginal macroduct between L<sub>1</sub> and L<sub>2</sub>, two between L<sub>2</sub> and L<sub>3</sub>, and 3–4 present between L3. Dorsal submarginal macroducts about the same size as marginal macroducts which are 30–35 μm long. Total dorsal macroducts on dorsum in submarginal and marginal areas of pygidium on each side of body 32–44 (44 in holotype). Dorsal macroducts on abdomen segment IV shorter than on pygidium, with 5–6 macroducts on margin <!--PageBreak-->of abdomen segment IV. Ventral microducts are fewer and more scattered than the dorsal macroducts. <bold>Anal opening</bold> (Figure <xref ref-type="fig" rid="F1">5</xref>) 22.4–25.5 μm long in diameter, located 46.2–48.7 μm between the base of the anal opening and the base of L<sub>1</sub>. <bold>Perivulvar <!--PageBreak-->pores</bold> (Figure <xref ref-type="fig" rid="F1">5</xref> and <xref ref-type="fig" rid="F1">6</xref>) present in an arc, divided in four groups, 9–12 anterolaterally and 8–9 posterolaterally.</p><fig id="F1" position="float" orientation="portrait"><label>Figure 1–7.</label><caption><p>
          <italic><tp:taxon-name><tp:taxon-name-part taxon-name-part-type="genus">Octaspidiotus</tp:taxon-name-part> <tp:taxon-name-part taxon-name-part-type="species">shanghaiensis</tp:taxon-name-part></tp:taxon-name></italic> sp. n. adult female: <bold>1</bold> habitus <bold>2</bold> detail of antenna <bold>3</bold> detail of anterior spiracle <bold>4</bold> dorsal 1-barred duct <bold>5</bold> pygidium <bold>6</bold> quinquelocular pores <bold>7</bold> detail of the end of pygidium margin.</p></caption><graphic xmlns:xlink="http://www.w3.org/1999/xlink" xlink:href="zookeys-605-083-g001.jpg" position="float" orientation="portrait" xlink:type="simple" id="oo_95780.jpg"/></fig></tp:treatment-sec><tp:treatment-sec sec-type="remarks" id="SECID0EMMAC"><title>Remarks.</title><p>This species is similar to <italic><tp:taxon-name><tp:taxon-name-part taxon-name-part-type="genus">Octaspidiotus</tp:taxon-name-part> <tp:taxon-name-part taxon-name-part-type="species">cymbidii</tp:taxon-name-part></tp:taxon-name></italic> Tang, 1984 in the body shape and the pygidial lobes, but can be distinguished by the following characters (those for <italic><tp:taxon-name><tp:taxon-name-part taxon-name-part-type="genus">Octaspidiotus</tp:taxon-name-part> <tp:taxon-name-part taxon-name-part-type="species">cymbidii</tp:taxon-name-part></tp:taxon-name></italic> in parentheses): 1) without marginal macroduct on abdomen segment III (with 3–4); 2) the three plates between L<sub>2</sub> and L<sub>3</sub> all equally shaped (the third plate is narrower than the first and the second plates); 3) L<sub>1</sub> is separated by a space 0.2–0.3 times the width of each median lobe (by a space 0.5 times the width of each L<sub>1</sub>); 4) without marginal macroducts between L<sub>1</sub> (present).</p></tp:treatment-sec><tp:treatment-sec sec-type="host" id="SECID0EQNAC"><title>Host.</title><p>
            <italic><tp:taxon-name><tp:taxon-name-part taxon-name-part-type="genus">Echinochloa</tp:taxon-name-part> <tp:taxon-name-part taxon-name-part-type="species">crusgalli</tp:taxon-name-part></tp:taxon-name></italic> (L.)</p></tp:treatment-sec><tp:treatment-sec sec-type="etymology" id="SECID0EAOAC"><title>Etymology.</title><p>The specific epithet is named after Shanghai, the type locality.</p></tp:treatment-sec><tp:treatment-sec sec-type="distribution" id="SECID0EFOAC"><title>Distribution.</title><p>China (Shanghai).</p></tp:treatment-sec></tp:taxon-treatment>
